# Supplementary material for: Fluorescent tagging of endogenous Heme oxygenase-1 in human induced pluripotent stem cells for high content imaging of oxidative stress in various differentiated lineages
Source: Arch Toxicol. 2021 Sep 4;95(10):3285–302. doi: 10.1007/s00204-021-03127-8 (PMC8448683; doi:10.1007/s00204-021-03127-8)
Supplement: Supplementary file 3 — Supplementary file3 (XLSX 80 KB) [file 204_2021_3127_MOESM3_ESM.xlsx]

## Sheet: Sheet1
Gene Symbol	Entrez ID
A2M	2
AARS	16
AASDHPPT	60496
AATF	26574
ABCA1	19
ABCA6	23460
ABCA8	10351
ABCB1	5243
ABCB10	23456
ABCB11	8647
ABCB6	10058
ABCC1	4363
ABCC2	1244
ABCC3	8714
ABCC4	10257
ABCC5	10057
ABCF1	23
ABCF3	55324
ABCG1	9619
ABCG2	9429
ABHD4	63874
ABHD6	57406
ABL1	25
ACAA1	30
ACADL	33
ACADM	34
ACADVL	37
ACAT1	38
ACAT2	39
ACBD3	64746
ACD	65057
ACE	1636
ACE2	59272
ACHE	43
ACLY	47
ACMSD	130013
ACOT9	23597
ACOX1	51
ACP1	52
ACPP	55
ACSL1	2180
ACSL5	51703
ACTA1	58
ACTA2	59
ACTG2	72
ACTL6A	86
ACTN1	87
ACTN2	88
ADAM10	102
ADAM12	8038
ADAM8	101
ADAMTS5	11096
ADAT1	23536
ADCK3	56997
ADCY1	107
ADCY4	196883
ADGRE5	976
ADGRG1	9289
ADGRG3	222487
ADH1A	124
ADH1B	125
ADH5	128
ADI1	55256
ADIPOQ	9370
ADIRF	10974
ADM	133
ADO	84890
ADORA2A	135
ADRB2	154
ADSL	158
AEN	64782
AFP	174
AGL	178
AGR2	10551
AGR3	155465
AGXT2	64902
AHCY	191
AHR	196
AHRR	57491
AHSA1	10598
AHSP	51327
AIF1	199
AIFM1	9131
AIFM2	84883
AK3	50808
AKAP8	10270
AKAP8L	26993
AKR1B1	231
AKR1B10	57016
AKR1C2	1646
AKR1C3	8644
AKR7A2	8574
AKT1	207
ALAS1	211
ALAS2	212
ALB	213
ALDH1L1	10840
ALDH2	217
ALDH3A1	218
ALDH3A2	224
ALDH7A1	501
ALDH8A1	64577
ALDH9A1	223
ALDOA	226
ALDOC	230
ALG8	79053
ALPP	250
AMACR	23600
AMDHD2	51005
AMER1	139285
AMH	268
AMHR2	269
AMIGO1	57463
AMIGO2	347902
AMPD3	272
AMY1A	276
AMY2A	279
AMY2B	280
AMZ2	51321
ANGPTL2	23452
ANGPTL4	51129
ANK1	286
ANKRD10	55608
ANKRD20A13P	NULL
ANKRD26	22852
ANKRD30A	91074
ANKRD36B	57730
ANKRD36BP2	645784
ANLN	54443
ANO10	55129
ANP32E	81611
ANXA1	301
ANXA2	302
ANXA2P2	304
ANXA5	308
ANXA7	310
ANXA8	653145
ANXA8L1	728113
AOAH	313
AP1M2	10053
AP2B1	163
AP2M1	1173
AP3M1	26985
APBA1	320
APBB2	323
APEX1	328
APLN	8862
APLP1	333
APOA1	335
APOBEC3G	60489
APOC1	341
APOE	348
APOL3	80833
APP	351
APPBP2	10513
APTX	54840
AQP1	358
AQP3	360
AQP4	361
AQP9	366
AR	367
AREG	374
ARF4	378
ARFIP2	23647
ARHGAP1	392
ARHGAP15	55843
ARHGAP45	23526
ARHGAP8	23779
ARHGAP9	64333
ARHGEF12	23365
ARHGEF2	9181
ARHGEF9	23229
ARID4B	51742
ARID5B	84159
ARIH1	25820
ARIH2	10425
ARL1	400
ARL14	80117
ARL4C	10123
ARL4D	379
ARNT	405
ARNT2	9915
ARPC3	10094
ARPP19	10776
ARR3	407
ARRDC4	91947
ARSE	415
ARSG	22901
ASAH1	427
ASB3	51130
ASB5	140458
ASCC3	10973
ASCL1	429
ASF1A	25842
ASF1B	55723
ASGR1	432
ASNS	440
ASPM	259266
ASPN	54829
ASS1	445
ASTN2	23245
ATAD2	29028
ATAD5	79915
ATF1	466
ATF3	467
ATF4	468
ATF5	22809
ATF6	22926
ATF6B	1388
ATG12	9140
ATG3	64422
ATG4C	84938
ATIC	471
ATM	472
ATMIN	23300
ATP11B	23200
ATP11C	286410
ATP12A	479
ATP1A1	476
ATP1A2	477
ATP1B1	481
ATP2C1	27032
ATP5B	506
ATP5C1	509
ATP5J	522
ATP5S	27109
ATP6AP1	537
ATP6V0A4	50617
ATP6V0B	533
ATP6V0E1	8992
ATP6V1B1	525
ATP6V1B2	526
ATP6V1D	51382
ATP6V1F	9296
ATRAID	51374
ATRX	546
AURKA	6790
AURKB	9212
AVP	551
AXIN1	8312
AXL	558
B2M	567
B3GALT6	126792
B3GAT1	27087
B3GNT2	10678
B4GALT1	2683
B4GALT2	8704
B4GALT5	9334
B4GAT1	11041
BAAT	570
BACE2	25825
BAD	572
BAG3	9531
BAK1	578
BAMBI	25805
BANF1	8815
BAX	581
BBC3	27113
BBOX1	8424
BBS10	79738
BCAS2	10286
BCAT1	586
BCAT2	587
BCL2	596
BCL2A1	597
BCL2L1	598
BCL2L11	10018
BCL2L13	23786
BCL2L2	599
BCL3	602
BCL7B	9275
BDH1	622
BDNF	627
BECN1	8678
BEX3	27018
BHLHE40	8553
BID	637
BIN2	51411
BIRC2	329
BIRC3	330
BIRC5	332
BIRC6	57448
BLCAP	10904
BLMH	642
BLNK	29760
BLOC1S2	282991
BLVRA	644
BLVRB	645
BMF	90427
BMP15	9210
BMP4	652
BMP5	653
BMP6	654
BNC2	54796
BNIP3	664
BNIP3L	665
BOD1	91272
BOLA2	552900
BPHL	670
BPIFA1	51297
BPIFA2	140683
BPIFB1	92747
BRCA1	672
BRD2	6046
BRD3	8019
BRE-AS1	NULL
BRIP1	83990
BRMS1L	84312
BRPF3	27154
BSCL2	26580
BTG2	7832
BTG3	10950
BTK	695
BTN3A2	11118
BTN3A3	10384
BUB1	699
BUB1B	701
BZW1	9689
BZW2	28969
C15orf48	84419
C16orf72	29035
C1D	10438
C1orf112	55732
C1orf131	128061
C1orf162	128346
C1orf194	127003
C1QA	712
C1QB	713
C1QBP	708
C1QC	714
C1R	715
C1RL	51279
C1S	716
C20orf85	128602
C2CD2	25966
C2CD2L	9854
C2CD5	9847
C3	718
C3AR1	719
C5	727
C5AR1	728
C5orf49	134121
C6orf62	81688
C9orf116	138162
C9orf24	84688
C9orf3	84909
CA1	759
CA2	760
CA7	766
CA9	768
CAB39	51719
CACNA1A	773
CACNA1B	774
CACNA2D4	93589
CALCOCO1	57658
CALM1	801
CALM3	808
CALR	811
CALU	813
CAMK2B	816
CAMP	820
CAMSAP2	23271
CANT1	124583
CANX	821
CAPN1	823
CAPS	828
CARD16	114769
CARD8	22900
CARMIL1	55604
CARS	833
CASC3	22794
CASK	8573
CASP1	834
CASP10	843
CASP2	835
CASP3	836
CASP4	837
CASP7	840
CASP8	841
CASP9	842
CASR	846
CAST	831
CAT	847
CAV1	857
CAV2	858
CB	NULL
CBLB	868
CBR1	873
CBR3	874
CBWD1	55871
CBWD3	445571
CBWD5	220869
CBWD6	644019
CBX4	8535
CCDC80	151887
CCDC85B	11007
CCDC86	79080
CCDC92	80212
CCL11	6356
CCL14	6358
CCL15	6359
CCL2	6347
CCL20	6364
CCL22	6367
CCL24	6369
CCL3	6348
CCL3L3	6349
CCL4	6351
CCL5	6352
CCL8	6355
CCNA1	8900
CCNA2	890
CCNB1	891
CCNB2	9133
CCNC	892
CCND1	595
CCND2	894
CCND3	896
CCNE2	9134
CCNF	899
CCNG1	900
CCNG2	901
CCNH	902
CCP110	9738
CCR1	1230
CCR2	729230
CCR5	1234
CCR7	1236
CCT5	22948
CCT6A	908
CCT7	10574
CD14	929
CD163	9332
CD19	930
CD2	914
CD24	100133941
CD27	939
CD320	51293
CD34	947
CD36	948
CD37	951
CD3D	915
CD3E	916
CD4	920
CD40	958
CD44	960
CD48	962
CD52	1043
CD55	1604
CD58	965
CD69	969
CD74	972
CD79A	973
CD80	941
CD86	942
CD8A	925
CD9	928
CDA	978
CDC16	8881
CDC20	991
CDC25A	993
CDC25B	994
CDC26	246184
CDC42	998
CDC45	8318
CDC6	990
CDC7	8317
CDCA3	83461
CDCA4	55038
CDCA5	113130
CDCA7	83879
CDCA8	55143
CDH1	999
CDH10	1008
CDH11	1009
CDH2	1000
CDH3	1001
CDH5	1003
CDH6	1004
CDH7	1005
CDH8	1006
CDK1	983
CDK13	8621
CDK19	23097
CDK2	1017
CDK4	1019
CDK5	1020
CDK5R1	8851
CDK6	1021
CDK7	1022
CDKN1A	1026
CDKN1B	1027
CDKN2A	1029
CDKN3	1033
CDT1	81620
CEACAM6	4680
CEBPA	1050
CEBPB	1051
CEBPD	1052
CEBPZ	10153
CEL	1056
CENPA	1058
CENPE	1062
CENPF	1063
CENPH	64946
CENPK	64105
CENPU	79682
CENPW	387103
CEP55	55165
CEP57	9702
CER1	9350
CERK	64781
CES1	1066
CES2	8824
CETN3	1070
CFAP221	200373
CFB	629
CFH	3075
CFHR1	3078
CFL2	1073
CFLAR	8837
CGA	1081
CGN	57530
CGRRF1	10668
CHAC1	79094
CHAC2	494143
CHAT	1103
CHEK1	1111
CHEK2	11200
CHERP	10523
CHIC2	26511
CHKA	1119
CHMP2B	25978
CHMP4A	29082
CHMP4C	92421
CHMP6	79643
CHN1	1123
CHP1	11261
CHRNA2	1135
CHRNA4	1137
CHRNB2	1141
CHST11	50515
CHST13	166012
CHUK	1147
CIAPIN1	57019
CIB1	10519
CIDEC	63924
CIRBP	1153
CISD1	55847
CIT	11113
CITED2	10370
CKS1B	1163
CKS2	1164
CLDN1	9076
CLDN2	9075
CLDN20	49861
CLDN3	1365
CLDN5	7122
CLDN7	1366
CLEC4A	50856
CLEC7A	64581
CLIC4	25932
CLK1	1195
CLK2	1196
CLPX	10845
CLSTN1	22883
CLTB	1212
CLTC	1213
CLU	1191
CMPK2	129607
CMSS1	84319
CMTM2	146225
CNDP2	55748
CNKSR3	154043
CNN1	1264
CNN3	1266
CNOT4	4850
CNPY2	10330
CNPY3	10695
CNTN1	1272
COA6	388753
COASY	80347
COG2	22796
COG4	25839
COG7	91949
COIL	8161
COL10A1	1300
COL11A1	1301
COL12A1	1303
COL15A1	1306
COL16A1	1307
COL1A1	1277
COL1A2	1278
COL2A1	1280
COL3A1	1281
COL4A1	1282
COL4A2	1284
COL4A3BP	10087
COL5A1	1289
COL5A2	1290
COL5A3	50509
COL6A3	1293
COL8A2	1296
COMT	1312
COPA	1314
COPB2	9276
COPS5	10987
COPS7A	50813
COPZ1	22818
COQ5	84274
CORO1A	11151
COX6B1	1340
COX6C	1345
COX8A	1351
CPA3	1359
CPNE3	8895
CPOX	1371
CPS1	1373
CPSF4	10898
CPSF4L	642843
CR1L	1379
CRABP2	1382
CREB1	1385
CREBBP	1387
CREBRF	153222
CREG1	8804
CRELD2	79174
CREM	1390
CRIM1	51232
CRISP3	10321
CRK	1398
CRKL	1399
CRNDE	643911
CRP	1401
CRTAM	56253
CRTAP	10491
CRY1	1407
CRYAB	1410
CRYZ	1429
CS	1431
CSF1	1435
CSF1R	1436
CSF2	1437
CSF2RB	1439
CSF3	1440
CSF3R	1441
CSK	1445
CSNK1A1	1452
CSNK1D	1453
CSNK1E	1454
CSNK2A2	1459
CSRNP1	64651
CSRP1	1465
CST1	1469
CST6	1474
CSTA	1475
CT45A6	541465
CTCF	10664
CTGF	1490
CTH	1491
CTHRC1	115908
CTNNAL1	8727
CTNNB1	1499
CTNND1	1500
CTPS1	1503
CTSB	1508
CTSD	1509
CTSG	1511
CTSL	1514
CTSS	1520
CTTN	2017
CTTNBP2	83992
CX3CL1	6376
CXCL1	2919
CXCL11	6373
CXCL12	6387
CXCL14	9547
CXCL17	284340
CXCL2	2920
CXCL3	2921
CXCL5	6374
CXCL6	6372
CXCL8	3576
CXCL9	4283
CXCR4	7852
CXorf56	63932
CYAT1	NULL
CYB561	1534
CYBB	1536
CYBRD1	79901
CYC1	1537
CYCS	54205
CYP11A1	1583
CYP11B1	1584
CYP11B2	1585
CYP17A1	1586
CYP19A1	1588
CYP1A1	1543
CYP1A2	1544
CYP1B1	1545
CYP24A1	1591
CYP26A1	1592
CYP26B1	56603
CYP2A13	1553
CYP2A6	1548
CYP2A7	1549
CYP2B6	1555
CYP2B7P	1556
CYP2C18	1562
CYP2C19	1557
CYP2C8	1558
CYP2C9	1559
CYP2D6	1565
CYP2E1	1571
CYP2F1	1572
CYP2W1	54905
CYP39A1	51302
CYP3A4	1576
CYP3A5	1577
CYP3A7	1551
CYP3A7-CYP3AP1	100861540
CYP4A11	1579
CYP4A22	284541
CYP4B1	1580
CYP4F2	8529
CYP4F3	4051
CYP51A1	1595
CYP7A1	1581
CYR61	3491
CYTH1	9267
CYTIP	9595
DAAM1	23002
DACH1	1602
DAD1	1603
DAG1	1605
DAPK1	1612
DAXX	1616
DAZL	1618
DBF4	10926
DBH	1621
DBNDD2	55861
DCC	1630
DCK	1633
DCN	1634
DCP1B	196513
DCTD	1635
DCTN6	10671
DCUN1D4	23142
DCX	1641
DDB2	1643
DDC	1644
DDIAS	220042
DDIT3	1649
DDIT4	54541
DDR1	780
DDR2	4921
DDX10	1662
DDX3Y	8653
DDX42	11325
DDX60	55601
DECR1	1666
DEFA1B	728358
DEFA4	1669
DEFA6	1671
DEFB1	1672
DEFB118	117285
DEFB4A	1673
DEK	7913
DENND2D	79961
DENND3	22898
DENND4B	9909
DEPDC1	55635
DEPDC1B	55789
DEPTOR	64798
DERA	51071
DES	1674
DFFA	1676
DFFB	1677
DHCR7	1717
DHDDS	79947
DHFR	1719
DHRS2	10202
DHRS7	51635
DHRS9	10170
DHX15	1665
DHX29	54505
DLAT	1737
DLD	1738
DLG4	1742
DLGAP5	9787
DLL1	28514
DLL4	54567
DLX5	1749
DMRTA1	63951
DMTF1	9988
DMTN	2039
DNA2	1763
DNAJA3	9093
DNAJB1	3337
DNAJB14	79982
DNAJB2	3300
DNAJB4	11080
DNAJB6	10049
DNAJB9	4189
DNAJC15	29103
DNM1	1759
DNM1L	10059
DNMT1	1786
DNMT3A	1788
DNTTIP2	30836
DOCK2	1794
DPH2	1802
DPM2	8818
DPP10	57628
DPPA5	340168
DPY30	84661
DPYS	1807
DRAP1	10589
DRD2	1813
DSC3	1825
DSG2	1829
DSG3	1830
DSP	1832
DTL	51514
DTX3L	151636
DUSP1	1843
DUSP11	8446
DUSP14	11072
DUSP22	56940
DUSP3	1845
DUSP4	1846
DUSP6	1848
DYNLL1	8655
DYNLT3	6990
DYRK3	8444
E2F1	1869
E2F2	1870
E2F7	144455
E2F8	79733
EAPP	55837
EBF1	1879
EBF3	253738
EBNA1BP2	10969
EBP	10682
ECD	11319
ECH1	1891
ECI1	1632
ECSCR	641700
EDEM1	9695
EDN1	1906
EDN3	1908
EDNRA	1909
EDNRB	1910
EEA1	8411
EED	8726
EEF1A2	1917
EEF1B2	1933
EEF1G	1937
EEF2	1938
EEF2K	29904
EFCAB14	9813
EFNA1	1942
EGF	1950
EGFL6	25975
EGFR	1956
EGLN3	112399
EGR1	1958
EGR3	1960
EI24	9538
EIF1	10209
EIF1AX	1964
EIF1AY	9086
EIF2B1	1967
EIF2S1	1965
EIF2S2	8894
EIF3A	8661
EIF3C	8663
EIF3D	8664
EIF3E	3646
EIF3K	27335
EIF4B	1975
EIF4EBP1	1978
EIF4G1	1981
EIF5	1983
ELAC2	60528
ELANE	1991
ELAVL1	1994
ELAVL3	1995
ELAVL4	1996
ELF3	1999
ELMOD1	55531
ELOVL2	54898
ELOVL3	83401
ELOVL6	79071
ELTD1	64123
EMG1	10436
EML3	256364
EMP1	2012
EMX1	2016
EMX2	2018
EMX2OS	196047
EN1	2019
ENC1	8507
ENDOG	2021
ENG	2022
ENO2	2026
ENOPH1	58478
ENOSF1	55556
EOMES	8320
EP300	2033
EPB41L2	2037
EPB42	2038
EPHA3	2042
EPHA4	2043
EPHA7	2045
EPHA8	2046
EPHB2	2048
EPHB6	2051
EPHX1	2052
EPHX2	2053
EPN2	22905
EPN3	55040
EPRS	2058
EPS15	2060
EPS8L3	79574
EPSTI1	94240
ERBB2	2064
ERBB3	2065
EREG	2069
ERO1A	30001
ERO1B	56605
ESPL1	9700
ESR1	2099
ESR2	2100
ESRG	790952
ESRP1	54845
ESRP2	80004
ETF1	2107
ETFA	2108
ETFB	2109
ETNK1	55500
ETS1	2113
ETV1	2115
EVI2B	2124
EVL	51466
EXO1	9156
EXOG	9941
EXOSC4	54512
EXOSC5	56915
EXOSC8	11340
EXT1	2131
EXTL1	2134
EZH2	2146
F13A1	2162
F2	2147
F2R	2149
F2RL2	2151
F3	2152
F5	2153
F9	2158
FABP1	2168
FABP4	2167
FAH	2184
FAIM	55179
FAM13A	10144
FAM174A	345757
FAM183A	440585
FAM20B	9917
FAM229B	619208
FAM46C	54855
FAM57A	79850
FAM63A	55793
FAM69A	388650
FAM72A	729533
FAM72B	653820
FAM72C	554282
FAM83D	81610
FAM96A	84191
FAM96B	51647
FANCI	55215
FAS	355
FASLG	356
FASN	2194
FASTKD5	60493
FAT1	2195
FBL	2091
FBN1	2200
FBXL12	54850
FBXO11	80204
FBXO21	23014
FBXO22	26263
FBXO32	114907
FBXO5	26271
FBXO7	25793
FCER1G	2207
FCGR1A	2209
FCGR1B	2210
FCGR1CP	100132417
FCGR2B	2213
FCGR3A	2214
FCGR3B	2215
FCHO1	23149
FCMR	9214
FCRL3	115352
FCRLA	84824
FDFT1	2222
FDPS	2224
FEN1	2237
FERMT2	10979
FEZ2	9637
FGB	2244
FGF17	8822
FGF18	8817
FGF2	2247
FGF21	26291
FGF7	2252
FGF8	2253
FGFR2	2263
FGFR4	2264
FGG	2266
FGL2	10875
FGR	2268
FHL2	2274
FIBIN	387758
FIG4	9896
FIGF	2277
FIS1	51024
FKBP14	55033
FKBP1A	2280
FKBP4	2288
FKBP5	2289
FKSG49	NULL
FLAD1	80308
FLJ22763	NULL
FLNA	2316
FLRT2	23768
FLRT3	23767
FLT1	2321
FMO1	2326
FMO3	2328
FMO5	2330
FN1	2335
FNDC4	64838
FOLH1	2346
FOLH1B	219595
FOLR1	2348
FOS	2353
FOSB	2354
FOSL1	8061
FOXA1	3169
FOXD3	27022
FOXE3	2301
FOXG1	2290
FOXJ1	2302
FOXJ3	22887
FOXM1	2305
FOXO3	2309
FOXO4	4303
FPGS	2356
FPGT	8790
FPR1	2357
FRS2	10818
FSD1	79187
FSHB	2488
FST	10468
FSTL1	11167
FSTL3	10272
FTH1	2495
FTL	2512
FURIN	5045
FUT1	2523
FUT4	2526
FYB	2533
FYN	2534
FZD1	8321
FZD10	11211
FZD2	2535
FZD5	7855
FZD7	8324
G0S2	50486
G3BP1	10146
G3BP2	9908
G6PC	2538
G6PD	2539
GAA	2548
GABARAPL1	23710
GABBR1	2550
GABPB1	2553
GABRA2	2555
GABRB3	2562
GAD1	2571
GAD2	2572
GADD45A	1647
GADD45B	4616
GADD45G	10912
GAGE1	2543
GAGE12F	100008586
GAGE12J	729396
GAGE2A	729447
GAGE2D	NULL
GAGE3	NULL
GAGE4	2543
GALE	2582
GALNT3	2591
GAP43	2596
GAPDH	2597
GAS2	2620
GATA2	2624
GATA3	2625
GATA6	2627
GBF1	8729
GBP1	2633
GBP5	115362
GCHFR	2644
GCLC	2729
GCLM	2730
GCNT3	9245
GDA	9615
GDF15	9518
GDF7	151449
GDF9	2661
GDI2	2665
GDNF	2668
GDPD3	79153
GDPD5	81544
GEMIN5	25929
GEN1	348654
GFAP	2670
GFOD1	54438
GFPT1	2673
GFRA1	2674
GGCX	2677
GGH	8836
GGT1	2678
GGT5	2687
GHR	2690
GIMAP1-GIMAP5	100527949
GIMAP4	55303
GIMAP5	55340
GIMAP6	474344
GIMAP7	168537
GIMAP8	155038
GIN1	54826
GINS1	9837
GINS2	51659
GINS3	64785
GJA1	2697
GJB1	2705
GJB2	2706
GJB6	10804
GJD4	219770
GLB1	2720
GLDC	2731
GLI1	2735
GLI2	2736
GLI3	2737
GLIS3	169792
GLOD4	51031
GLRX	2745
GLUD1	2746
GLUL	2752
GMFG	9535
GMIP	51291
GMNN	51053
GMPR2	51292
GNA11	2767
GNA15	2769
GNAI1	2770
GNAI2	2771
GNAI3	2773
GNAL	2774
GNAO1	2775
GNAQ	2776
GNAS	2778
GNB1	2782
GNB3	2784
GNB5	10681
GNGT1	2792
GNLY	10578
GNMT	27232
GNPDA1	10007
GNRHR	2798
GNS	2799
GOLGA2	2801
GOLT1B	51026
GOT1	2805
GPAT3	84803
GPATCH8	23131
GPC1	2817
GPER1	2852
GPI	2821
GPR171	29909
GPR18	2841
GPR183	1880
GPR65	8477
GPR87	53836
GPR89A	653519
GPR89B	51463
GPS1	2873
GPX1	2876
GPX2	2877
GPX4	2879
GRB10	2887
GRB14	2888
GRB7	2886
GREB1	9687
GRHL2	79977
GRIA2	2891
GRIA3	2892
GRIK4	2900
GRIK5	2901
GRIN1	2902
GRIN2A	2903
GRIN2B	2904
GRIN2C	2905
GRIN2D	2906
GRK1	6011
GRM4	2914
GRN	2896
GRWD1	83743
GSC	145258
GSDMB	55876
GSK3A	2931
GSK3B	2932
GSN	2934
GSR	2936
GSTA1	2938
GSTA2	2939
GSTA3	2940
GSTA4	2941
GSTA5	221357
GSTM1	2944
GSTM2	2946
GSTM3	2947
GSTO1	9446
GSTP1	2950
GSTZ1	2954
GTF2A2	2958
GTF2E2	2961
GTF2H2	2966
GTF2H2B	653238
GTF2H2C	728340
GTF2IP1	2970
GTPBP8	29083
GUCY1A3	2982
GUCY1B3	2983
GUSB	2990
GXYLT1	283464
GZMA	3001
GZMB	3002
GZMK	3003
H1F0	3005
H2AFV	94239
H2AFX	3014
H2AFZ	3015
HACD3	51495
HADH	3033
HADHA	3030
HAMP	57817
HAND2	9464
HAPLN1	1404
HAT1	8520
HAUS1	115106
HAVCR1	26762
HBA1	3039
HBA2	3040
HBB	3043
HBD	3045
HBG2	3048
HBQ1	3049
HCAR3	8843
HCK	3055
HCLS1	3059
HCST	10870
HDAC2	3066
HDAC6	10013
HDAC9	9734
HDGFRP3	50810
HEATR1	55127
HEBP1	50865
HECTD2	143279
HELLS	3070
HERC5	51191
HERC6	55008
HERPUD1	9709
HES1	3280
HES3	390992
HES5	388585
HEXA	3073
HEXB	3074
HGF	3082
HHIP	64399
HIF1A	3091
HIKESHI	51501
HIST1H1C	3006
HIST1H1E	3008
HIST1H2AC	8334
HIST1H2AE	3012
HIST1H2AG	8969
HIST1H2AK	8330
HIST1H2BA	255626
HIST1H2BB	3018
HIST1H2BC	8347
HIST1H2BD	3017
HIST1H2BE	8344
HIST1H2BF	8343
HIST1H2BG	8339
HIST1H2BH	8345
HIST1H2BI	8346
HIST1H2BK	85236
HIST1H2BL	8340
HIST1H2BM	8342
HIST1H2BN	8341
HIST1H3B	8358
HIST1H3C	8352
HIST1H3D	8351
HIST1H3H	8357
HIST2H2AA4	723790
HIST2H2BE	8349
HJURP	55355
HK1	3098
HK3	3101
HLA-A	3105
HLA-B	3106
HLA-C	3107
HLA-DMA	3108
HLA-DMB	3109
HLA-DPA1	3113
HLA-DPB1	3115
HLA-DQA1	3117
HLA-DQA2	3118
HLA-DQB1	3119
HLA-DRA	3122
HLA-DRB1	3123
HLA-DRB3	3125
HLA-DRB4	3126
HLA-DRB5	3127
HLA-E	3133
HLA-F	3134
HLA-G	3135
HMBS	3145
HMG20B	10362
HMGA2	8091
HMGCR	3156
HMGCS1	3157
HMGCS2	3158
HMMR	3161
HMOX1	3162
HN1L	90861
HNF1A	6927
HNF4A	3172
HNRNPF	3185
HNRNPM	4670
HOMER1	9456
HOMER2	9455
HOOK2	29911
HOXA1	3198
HOXA10	3206
HOXA2	3199
HOXA3	3200
HOXA5	3202
HOXA9	3205
HOXB1	3211
HOXB13	10481
HOXB2	3212
HOXB3	3213
HOXC11	3227
HOXD10	3236
HOXD4	3233
HOXD8	3234
HP	3240
HPN	3249
HPR	3250
HPRT1	3251
HS2ST1	9653
HS6ST2	90161
HSD11B2	3291
HSD17B10	3028
HSD17B11	51170
HSD17B8	7923
HSD3B1	3283
HSD3B2	3284
HSF1	3297
HSF2	3298
HSP90AA1	3320
HSP90AA2P	3324
HSP90AB1	3326
HSP90B1	7184
HSPA13	6782
HSPA1A	3303
HSPA1B	3304
HSPA1L	3305
HSPA2	3306
HSPA4	3308
HSPA5	3309
HSPA6	3310
HSPA8	3312
HSPA9	3313
HSPB1	3315
HSPB8	26353
HSPBAP1	79663
HSPD1	3329
HSPE1	3336
HSPG2	3339
HTATSF1	27336
HTR1B	3351
HTR5A	3361
HTR6	3362
HTRA1	5654
HYOU1	10525
IARS	3376
IARS2	55699
ICAM1	3383
ICAM3	3385
ICE1	23379
ICMT	23463
ID1	3397
ID2	3398
ID3	3399
IDE	3416
IDH3A	3419
IDI1	3422
IDO1	3620
IER2	9592
IER3	8870
IFI27	3429
IFI30	10437
IFI44	10561
IFI44L	10964
IFI6	2537
IFIT1	3434
IFIT2	3433
IFIT3	3437
IFITM1	8519
IFITM2	10581
IFITM3	10410
IFNA1	3439
IFNAR1	3454
IFNB1	3456
IFNG	3458
IFNGR1	3459
IFRD1	3475
IFRD2	7866
IGF1	3479
IGF1R	3480
IGF2BP2	10644
IGF2R	3482
IGFBP1	3484
IGFBP2	3485
IGFBP3	3486
IGFBP4	3487
IGFBP6	3489
IGFBP7	3490
IGHG2	3501
IGHG3	3502
IGHMBP2	3508
IGHV3	NULL
IGHV4	NULL
IGK	NULL
IGKC	3514
IGKV1	NULL
IGKV3D	NULL
IGKV4-1	28908
IGL	100423062
IGLL5	100423062
IGLV1	NULL
IGLV2	NULL
IGSF6	10261
IKBIP	121457
IKBKAP	8518
IKBKB	3551
IKBKE	9641
IKBKG	8517
IKZF1	10320
IL10	3586
IL10RA	3587
IL11	3589
IL12RB1	3594
IL13	3596
IL13RA1	3597
IL13RA2	3598
IL15	3600
IL18	3606
IL18R1	8809
IL18RAP	8807
IL19	29949
IL1A	3552
IL1B	3553
IL1R1	3554
IL1RN	3557
IL20	50604
IL23A	51561
IL2RB	3560
IL2RG	3561
IL36B	27177
IL36G	56300
IL4	3565
IL4R	3566
IL6	3569
IL7R	3575
ILF2	3608
ILK	3611
INA	9118
INHA	3623
INHBA	3624
INHBE	83729
INPP1	3628
INPP4B	8821
INS	3630
INSC	387755
INSIG1	3638
INSL3	3640
INSM1	3642
INTS3	65123
IPO13	9670
IPO5	3843
IQGAP1	8826
IRAK2	3656
IRF1	3659
IRF7	3665
IRF8	3394
IRS1	3667
IRX5	10265
ISG15	9636
ISG20	3669
ISL1	3670
ISOC1	51015
ITFG1	81533
ITGA1	3672
ITGA11	22801
ITGA4	3676
ITGA5	3678
ITGA6	3655
ITGAE	3682
ITGAL	3683
ITGAV	3685
ITGB1	3688
ITGB1BP1	9270
ITGB2	3689
ITGB3	3690
ITGB5	3693
ITK	3702
ITPKC	80271
ITPR1	3708
ITPR2	3709
JADE2	23338
JAG1	182
JAK1	3716
JAK2	3717
JAML	120425
JKAMP	51528
JMJD6	23210
JUN	3725
JUNB	3726
KARS	3735
KAT2B	8850
KAT6A	7994
KAT6B	23522
KCNA1	3736
KCNF1	3754
KCNG1	3755
KCNG3	170850
KCNJ15	3772
KCNJ18	100134444
KCNJ6	3763
KCNJ8	3764
KCNK1	3775
KCNK17	89822
KCNK4	50801
KCNK9	51305
KCNQ2	3785
KCNQ3	3786
KCTD5	54442
KCTD9	54793
KDELR2	11014
KDM3A	55818
KDM5A	5927
KDM5B	10765
KDM5D	8284
KDR	3791
KEAP1	9817
KGFLP1	387628
KGFLP2	NULL
KHDRBS3	10656
KIAA0100	9703
KIAA0101	9768
KIAA0196	9897
KIAA0355	9710
KIAA0753	9851
KIAA0907	22889
KIAA1033	23325
KIF11	3832
KIF13A	63971
KIF14	9928
KIF15	56992
KIF18A	81930
KIF18B	146909
KIF1BP	26128
KIF20A	10112
KIF23	9493
KIF2C	11004
KIF4A	24137
KIF5C	3800
KIF9	64147
KIT	3815
KITLG	4254
KLF5	688
KLF6	1316
KLHDC2	23588
KLHL21	9903
KLHL24	54800
KLHL9	55958
KLK11	11012
KLK2	3817
KLRC1	3821
KLRC2	3822
KLRK1	22914
KNL1	57082
KNSTRN	90417
KRT14	3861
KRT15	3866
KRT17	3872
KRT18	3875
KRT19	3880
KRT23	25984
KRT4	3851
KRT5	3852
KRT6A	3853
KRT6C	286887
KRT7	3855
KRT81	3887
KTN1	3895
KYAT3	56267
L1CAM	3897
LAGE3	8270
LAMA2	3908
LAMA3	3909
LAMB3	3914
LAMC2	3918
LAMP1	3916
LAMP3	27074
LAP3	51056
LAPTM5	7805
LAT	27040
LBR	3930
LCAL1	80078
LCE1E	353135
LCK	3932
LCN2	3934
LCP1	3936
LDHA	3939
LDLR	3949
LEAP2	116842
LEF1	51176
LEFTY1	10637
LEFTY2	7044
LEPROTL1	23484
LGALS1	3956
LGALS8	3964
LGMN	5641
LHB	3972
LHCGR	3973
LHX2	9355
LHX8	431707
LIG1	3978
LILRA6	79168
LILRB2	10288
LIMS4	100288695
LINC00304	283860
LINC00520	645687
LINC00621	100996930
LINC00623	728855
LIPA	3988
LIX1	167410
LMNA	4000
LMNB1	4001
LMO1	4004
LMO3	55885
LMOD1	25802
LOC100505501	NULL
LOC100505564	NULL
LOC100505614	NULL
LOC100505812	NULL
LOC100506029	NULL
LOC100506051	NULL
LOC100506621	NULL
LOC100506948	NULL
LOC100510495	NULL
LOC220729	NULL
LOC283357	NULL
LOC284561	NULL
LOC285812	NULL
LOC286191	NULL
LOC652493	NULL
LOXL1	4016
LPAR2	9170
LPCAT1	79888
LPGAT1	9926
LPIN3	64900
LRCH4	4034
LRP1	4035
LRP10	26020
LRPAP1	4043
LRRC34	151827
LRRC3B	116135
LRRC41	10489
LRRFIP2	9209
LSM1	27257
LSM2	57819
LSM5	23658
LSM6	11157
LSR	51599
LSS	4047
LST1	7940
LTB	4050
LTF	4057
LUM	4060
LUZP6	767558
LY96	23643
LYAR	55646
LYN	4067
LYNX1	66004
LYPD2	137797
LYPLA1	10434
LYRM1	57149
LYSMD3	116068
LYZ	4069
MACF1	23499
MAD2L1	4085
MAFF	23764
MAFG	4097
MAGEA12	4111
MAGEA2	4101
MAGEA3	4102
MAGEA6	4105
MAGI1	9223
MAL2	114569
MALAT1	378938
MALT1	10892
MAMLD1	10046
MAN2B1	4125
MANF	7873
MAOA	4128
MAOB	4129
MAP1B	4131
MAP1LC3A	84557
MAP1LC3B	81631
MAP2	4133
MAP2K4	6416
MAP2K5	5607
MAP3K4	4216
MAP4K4	9448
MAP6	4135
MAP7	9053
MAPK1	5594
MAPK12	6300
MAPK13	5603
MAPK14	1432
MAPK1IP1L	93487
MAPK3	5595
MAPK9	5601
MAPKAPK2	9261
MAPKAPK3	7867
MAPKAPK5	8550
MAPT	4137
MARCKS	4082
MASP2	10747
MAST2	23139
MAT2A	4144
MBD4	8930
MBL2	4153
MBNL1	4154
MBNL2	10150
MBOAT7	79143
MBP	4155
MBTPS1	8720
MCEMP1	199675
MCIDAS	345643
MCL1	4170
MCM10	55388
MCM2	4171
MCM3	4172
MCM4	4173
MCM6	4175
MCM7	4176
MCOLN1	57192
MCUR1	63933
MDH1	4190
MDH2	4191
MDK	4192
MDM2	4193
ME1	4199
ME2	4200
MED1	5469
MED12	9968
MED21	9412
MED24	9862
MEF2C	4208
MEFV	4210
MELK	9833
MEST	4232
MET	4233
METRN	79006
METTL2A	339175
MEX3B	84206
MFAP5	8076
MFSD10	10227
MFSD14A	64645
MGC70870	NULL
MGEA5	10724
MICALL1	85377
MIF	4282
MITF	4286
MKI67	4288
MKNK1	8569
MLC1	23209
MLEC	9761
MLIP	90523
MLLT11	10962
MMADHC	27249
MMP1	4312
MMP2	4313
MMP3	4314
MMP8	4317
MMP9	4318
MNAT1	4331
MND1	84057
MNDA	4332
MOB1A	55233
MOK	5891
MORF4L1	10933
MORF4L2	9643
MORN2	729967
MPC2	25874
MPDZ	8777
MPEG1	219972
MPI	4351
MPO	4353
MPZL1	9019
MRE11A	4361
MRPL12	6182
MRPL13	28998
MRPL14	64928
MRPL15	29088
MRPL19	9801
MRPL3	11222
MRPL36	64979
MRPL37	51253
MRPL40	64976
MRPL53	116540
MRPL58	3396
MRPS16	51021
MRPS17	51373
MRPS2	51116
MRPS23	51649
MRPS6	64968
MRVI1	10335
MS4A1	931
MS4A4A	51338
MS4A6A	64231
MS4A7	58475
MSH2	4436
MSH6	2956
MSI2	124540
MSL2	55167
MSMB	4477
MSMO1	6307
MSRA	4482
MSX1	4487
MT1B	4490
MT1E	4493
MT1F	4494
MT1G	4495
MT1H	4496
MT1HL1	645745
MT1M	4499
MT1X	4501
MT2A	4502
MT3	4504
MTA1	9112
MTAP	4507
MTERFD	NULL
MTF1	4520
MTF2	22823
MTFR1	9650
MTHFD1	4522
MTHFD2	10797
MTMR2	8898
MT-ND6	4541
MTND6P1	100499469
MTNR1A	4543
MTNR1B	4544
MTR	4548
MUC1	4582
MUC2	4583
MUC20	200958
MUC3A	4584
MVP	9961
MX1	4599
MXRA5	25878
MYB	4602
MYBL1	4603
MYBL2	4605
MYC	4609
MYCBP	26292
MYCBP2	23077
MYH11	4629
MYL1	4632
MYL12A	10627
MYL4	4635
MYL9	10398
MYLK	4638
MYO10	4651
MYO18A	399687
MYOCD	93649
MZB1	51237
NAA20	51126
NAA50	80218
NAIP	4671
NAMPT	10135
NANOG	79923
NARFL	64428
NAT1	9
NAT2	10
NAV1	89796
NCAM1	4684
NCAN	1463
NCAPD2	9918
NCAPG	64151
NCAPG2	54892
NCAPH	23397
NCBP1	4686
NCBP2	22916
NCEH1	57552
NCF2	4688
NCF4	4689
NCK1	4690
NCK2	8440
NCKAP1L	3071
NCOA3	8202
NCR3LG1	374383
NDC80	10403
NDRG1	10397
NDUFA1	4694
NDUFA13	51079
NDUFA4	4697
NDUFB3	4709
NDUFV2	4729
NDUFV3	4731
NEAT1	283131
NEFH	4744
NEFL	4747
NEIL3	55247
NEK2	4751
NENF	29937
NES	10763
NET1	10276
NEUROD1	4760
NEUROG1	4762
NEUROG2	63973
NFATC3	4775
NFATC4	4776
NFE2L2	4780
NFE2L3	9603
NFIL3	4783
NFKB1	4790
NFKB2	4791
NFKBIA	4792
NFKBIB	4793
NFKBIE	4794
NFKBIZ	64332
NFYB	4801
NGB	58157
NGFR	4804
NGRN	51335
NHLH1	4807
NHP2	55651
NID2	22795
NIPSNAP1	8508
NIPSNAP3A	25934
NISCH	11188
NIT1	4817
NKG7	4818
NLGN1	22871
NLRC5	84166
NLRX1	79671
NME1	4830
NME2	4831
NMRAL2P	344887
NMT1	4836
NNMT	4837
NNT	23530
NOC3L	64318
NOD2	64127
NOL11	25926
NOL3	8996
NOLC1	9221
NOP56	10528
NOP58	51602
[truncated: 1,258 more rows]
